# Supplementary material for: Single-Cell DNA Sequencing and Immunophenotypic Profiling to Track Clonal Evolution in an Acute Myeloid Leukemia Patient
Source: Biomedicines. 2023 Dec 27;12(1):66. doi: 10.3390/biomedicines12010066 (PMC10813288; doi:10.3390/biomedicines12010066)
Supplement: Supplementary file 1 [file biomedicines-12-00066-s001.zip]

Archive with 1 entries (1 files):
- biomedicines-2772741-supplementary.pdf
